# Supplementary material for: Exploring the heterogeneity of osteosarcoma cell characteristics and metabolic states and their association with clinical prognosis
Source: Front Immunol. 2024 Dec 6;15:1507476. doi: 10.3389/fimmu.2024.1507476 (PMC11659294; doi:10.3389/fimmu.2024.1507476)
Supplement: Supplementary file 1 [file Table1.xlsx]

## Sheet: cell line
	β-actin	COL5A1			Relative expression
Cell-1	17.26	21.44	Cell-1	4.18	0.952638
	17.62	21.49		3.87	1.18099
	17.47	21.58		4.11	1
Cell-2	17.42	20.2	Cell-2	2.78	2.51403
	17.26	20.16		2.9	2.31338
	17.51	20.18		2.67	2.71321
Cell-3	17.3	19.24	Cell-3	1.94	4.50023
	17.46	19.25		1.79	4.99332
	17.18	19.14		1.96	4.43828
Cell-4	17.47	20	Cell-4	2.53	2.9897
	17.33	20.01		2.68	2.69447
	17.33	20.03		2.7	2.65737
Cell-5	17.31	19.51	Cell-5	2.2	3.75809
	17.35	19.56		2.21	3.73213
	17.33	19.53		2.2	3.75809

## Sheet: knockdown
		β-actin	COL5A1				Relative expression
Cell1	si-NC	17.61	21.7	si-NC	4.09	si-NC	0.986233
		17.66	21.73		4.07		1
		17.81	21.84		4.03		1.02811
	si-COL5A1-1	17.74	24.53	si-COL5A1-1	6.79	si-COL5A1-1	0.151774
		17.89	24.46		6.57		0.176777
		17.48	24.45		6.97		0.133972
	si-COL5A1-2	18	24.44	si-COL5A1-2	6.44	si-COL5A1-2	0.193446
		17.87	24.33		6.46		0.190782
		17.81	24.23		6.42		0.196146
Cell2	si-NC	17.88	20.92	si-NC	3.04	si-NC	1.13288
		17.65	20.91		3.26		0.972655
		17.69	20.91		3.22		1
	si-COL5A1-1	17.56	23.66	si-COL5A1-1	6.1	si-COL5A1-1	0.135842
		17.67	23.68		6.01		0.144586
		17.46	23.67		6.21		0.125869
	si-COL5A1-2	17.57	23.01	si-COL5A1-2	5.44	si-COL5A1-2	0.214641
		17.49	23		5.51		0.204476
		17.55	23.21		5.66		0.184284

## Sheet: CCK8
	天数	si-NC					siXX-1					siXX-2
Cell1	1	0.239	0.169	0.195	0.257	0.236	0.157	0.251	0.264	0.251	0.176	0.19	0.182	0.27	0.275	0.271
	2	0.499	0.333	0.533	0.455	0.492	0.196	0.302	0.231	0.29	0.292	0.267	0.39	0.271	0.378	0.372
	3	0.84	1.038	1.106	1.037	0.871	0.479	0.511	0.404	0.403	0.414	0.532	0.487	0.53	0.601	0.745
	4	1.35	1.536	1.277	1.689	1.634	0.708	0.727	0.905	0.813	0.72	0.762	0.863	1.037	0.91	0.871
		si-NC					si-COL5A1-1					si-COL5A1-2
Cell2	1	0.192	0.287	0.186	0.279	0.212	0.221	0.168	0.284	0.201	0.192	0.163	0.287	0.189	0.276	0.233
	2	0.434	0.438	0.361	0.306	0.381	0.319	0.41	0.342	0.229	0.307	0.296	0.317	0.363	0.395	0.376
	3	0.901	0.635	0.663	0.785	0.675	0.435	0.472	0.413	0.318	0.451	0.884	0.418	0.464	0.534	0.598
	4	1.418	1.288	1.232	1.478	1.104	0.707	0.543	0.635	0.583	0.669	0.705	0.787	0.988	0.834	0.764
